# Supplementary material for: The Association between NQO1 Pro187Ser Polymorphism and Bladder Cancer Susceptibility: A Meta-Analysis of 15 Studies
Source: PLoS One. 2015 Jan 20;10(1):e0116500. doi: 10.1371/journal.pone.0116500 (PMC4300190; doi:10.1371/journal.pone.0116500)
Supplement: S1 Data — (XLS) [file pone.0116500.s001.xls]

## Sheet: bladder
	P187S	rs1800566		Pro187Ser (CC->TT)								Cases									controls
NO	First author	Year	Cancer	Country	Race	design	Confirm	Type	Genotype method	Case	Control	PP1	PS1	SS1	PS1+SS1	PP1+PS1	P1	S1	PP2	PS2	SS2	PS2+SS2	PP2+PS2	P2	S2	MAF	MAF2	H-W
NO	First author	Year	Cancer	Country	Race	design	Confirm	Type	Genotype method	Case	Control	CC1	CT1	TT1	CT1+TT1	CC1+CT1	C1	T1	CC2	CT2	TT2	CT2+TT2	CC2+CT2	C2	T2	MAF	MAF2	H-W	Reference
1	Schulz	1997	Bladder	Germany	Caucasian	PB	histologically	NA	PCR-RFLP	102	260	68	26	8	34	94	162	42	195	61	4	65	256	451	69	0.132692	<0.20	0.755	Schulz WA, Krummeck A, Rosinger I, Eickelmann P, Neuhaus C, et al. (1997) Increased frequency of a null-allele for NAD(P)H: quinone oxidoreductase in patients with urological malignancies. Pharmacogenetics 7: 235-239.
6	Park	2003	Bladder	USA	Caucasian	HB	histologically	NA	PCR-RFLP	232	239	142	82	8	90	224	366	98	163	66	10	76	229	392	86	0.179916	<0.20	0.321	Park SJ, Zhao H, Spitz MR, Grossman HB, Wu X (2003) An association between NQO1 genetic polymorphism and risk of bladder cancer. Mutat Res 536: 131-137.
7	Choi	2003	Bladder	Korea	Asian	HB	histologically	NA	PCR-RFLP	177	170	81	68	28	96	149	230	124	64	90	16	106	154	218	122	0.358824	>0.30	0.05	Choi JY, Lee KM, Cho SH, Kim SW, Choi HY, et al. (2003) CYP2E1 and NQO1 genotypes, smoking and bladder cancer. Pharmacogenetics 13: 349-355.
8	Sanyal	2004	Bladder	Sweden	Caucasian	PB	NA	NA	PCR-RFLP	299	124	206	85	8	93	291	497	101	83	34	7	41	117	200	48	0.193548	<0.20	0.175	Sanyal S, Festa F, Sakano S, Zhang Z, Steineck G, et al. (2004) Polymorphisms in DNA repair and metabolic genes in bladder cancer. Carcinogenesis 25: 729-734.
9	Moore	2004	Bladder	Argentina	Caucasian	PB	histologically	NA	PCR-RFLP	106	108	62	35	9	44	97	159	53	61	40	7	47	101	162	54	0.25	0.20-0.30	0.898	Moore LE, Wiencke JK, Bates MN, Zheng S, Rey OA, et al. (2004) Investigation of genetic polymorphisms and smoking in a bladder cancer case-control study in Argentina. Cancer Lett 211: 199-207.
10	Hung	2004	Bladder	Italy	Caucasian	HB	histologically	NA	PCR-RFLP	201	214	113	75	13	88	188	301	101	135	66	13	79	201	336	92	0.214953	0.20-0.30	0.207	Hung RJ, Boffetta P, Brennan P, Malaveille C, Gelatti U, et al. (2004) Genetic polymorphisms of MPO, COMT, MnSOD, NQO1, interactions with environmental exposures and bladder cancer risk. Carcinogenesis 25: 973-978.
11	Terry	2005	Bladder	USA	Caucasian	HB	histologically	transitional cell carcinoma	mass spectrometry	235	214	156	70	9	79	226	382	88	150	58	6	64	208	358	70	0.163551	<0.20	0.89	Terry PD, Umbach DM, Taylor JA (2005) No association between SOD2 or NQO1 genotypes and risk of bladder cancer. Cancer Epidemiol Biomarkers Prev 14: 753-754.
12	Broberg	2005	Bladder	Sweden	Caucasian	PB	Histopathological	transitional cell carcinoma	mass spectrometry	61	156	43	13	5	18	56	99	23	107	46	3	49	153	260	52	0.166667	<0.20	0.442	Broberg K, Bjork J, Paulsson K, Hoglund M, Albin M (2005) Constitutional short telomeres are strong genetic susceptibility markers for bladder cancer. Carcinogenesis 26: 1263-1271.
14	Wang	2008	Bladder	China	Asian	HB	histologically	NA	PCR-RFLP	300	300	70	148	82	230	218	288	312	94	136	70	206	230	324	276	0.46	>0.30	0.13	Wang YH, Lee YH, Tseng PT, Shen CH, Chiou HY (2008) Human NAD(P)H:quinone oxidoreductase 1 (NQO1) and sulfotransferase 1A1 (SULT1A1) polymorphisms and urothelial cancer risk in Taiwan. J Cancer Res Clin Oncol 134: 203-209.
15	Figueroa	2008	Bladder	Spain	Caucasian	HB	histologically	NA	TaqMan	1128	1123	685	392	51	443	1077	1762	494	661	400	62	462	1061	1722	524	0.233304	0.20-0.30	0.884	Figueroa JD, Malats N, Garcia-Closas M, Real FX, Silverman D, et al. (2008) Bladder cancer risk and genetic variation in AKR1C3 and other metabolizing genes. Carcinogenesis 29: 1955-1962.
17	Pandith	2011	Bladder	India	Asian	HB	histologically	transitional cell carcinoma	PCR-RFLP	104	120	44	53	7	60	97	141	67	70	46	4	50	116	186	54	0.225	0.20-0.30	0.277	Pandith AA, Khan NP, Shah ZA, Shah AM, Wani SM, et al. (2011) Association of bladder cancer risk with an NAD(P)H:quinone oxidoreductase polymorphism in an ethnic Kashmiri population. Biochem Genet 49: 417-426.
20	Fu	2013	Bladder	China	Asian	HB	pathological	transitional cell carcinoma	PCR-RFLP	99	100	30	38	31	69	68	98	100	38	46	16	62	84	122	78	0.39	>0.30	0.74	Fu J, Chen BC (2013) Relationship between genetic polymorphisms of CYP1A1, NQO1 and EPHX1 and susceptibility to bladder cancer. Chin J Cancer Prev Treat 20: 10-14.
22	Huang	2014	Bladder	China	Asian	HB	histopathological	NA	PCR-RFLP	159	150	36	83	40	123	119	155	163	51	67	32	99	118	169	131	0.436667	>0.30	0.259	Huang ZM, Chen HA, Chiang YT, Shen CH, Tung MC, et al. (2014) Association of polymorphisms in iNOS and NQO1 with bladder cancer risk in cigarette smokers. J Chin Med Assoc 77: 83-88.
23	Goerlitz	2014	Bladder	Egypt	Africa	PB	pathological	Mixed	TaqMan	895	797	519	323	53	376	842	1361	429	470	276	51	327	746	1216	378	0.237139	0.20-0.30	0.226	Goerlitz D, Amr S, Dash C, Saleh DA, El Daly M, et al. (2014) Genetic polymorphisms in NQO1 and SOD2: interactions with smoking, schistosoma infection, and bladder cancer risk in Egypt. Urol Oncol 32: 47 e15-20.
24	Mandal	2014	Bladder	India	Asian	HB	Histologically	NA	PCR-RFLP	200	200	105	72	23	95	177	282	118	128	61	11	72	189	317	83	0.2075	0.20-0.30	0.304	Mandal RK, Dubey S, Panda AK, Mittal RD (2014) Genetic variants of NQO1 gene increase bladder cancer risk in Indian population and meta-analysis. Tumour Biol.
										4298	4275

## Sheet: Smoking
	P187S	rs1800566		Pro187Ser (CC->TT)							Cases									controls
NO	First author	Year	SMK	Country	Race	design	Confirm	Genotype method	Case	Control	PP1	PS1	SS1	PS1+SS1	PP1+PS1	P1	S1	PP2	PS2	SS2	PS2+SS2	PP2+PS2	P2	S2	MAF	H-W	ES	LogES
NO	First author	Year	SMK	Country	Race	design	Confirm	Genotype method	Case	Control	CC1	CT1	TT1	CT1+TT1	CC1+CT1	C1	T1	CC2	CT2	TT2	CT2+TT2	CC2+CT2	C2	T2	MAF	H-W	_ES	LogES	Reference
6	Park	2003	Ever	USA	Caucasian	HB	histologically	PCR-RFLP	104	89	104			62				89			30								Park SJ, Zhao H, Spitz MR, Grossman HB, Wu X (2003) An association between NQO1 genetic polymorphism and risk of bladder cancer. Mutat Res 536: 131-137.
6	Park	2003	Never	USA	Caucasian	HB	histologically	PCR-RFLP	38	74	38			28				74			46								Park SJ, Zhao H, Spitz MR, Grossman HB, Wu X (2003) An association between NQO1 genetic polymorphism and risk of bladder cancer. Mutat Res 536: 131-137.
7	Choi	2003	Ever	Korea	Asian	HB	histologically	PCR-RFLP	40	13	40			46				13			32								Choi JY, Lee KM, Cho SH, Kim SW, Choi HY, et al. (2003) CYP2E1 and NQO1 genotypes, smoking and bladder cancer. Pharmacogenetics 13: 349-355.
7	Choi	2003	Never	Korea	Asian	HB	histologically	PCR-RFLP	35	41	35			37				41			59								Choi JY, Lee KM, Cho SH, Kim SW, Choi HY, et al. (2003) CYP2E1 and NQO1 genotypes, smoking and bladder cancer. Pharmacogenetics 13: 349-355.
9	Moore	2004	Ever	Argentina	Caucasian	PB	histologically	PCR-RFLP	79	60	52	20	7	27	72	124	34	31	25	4	29	56	87	33	0.275	0.728			Moore LE, Wiencke JK, Bates MN, Zheng S, Rey OA, et al. (2004) Investigation of genetic polymorphisms and smoking in a bladder cancer case-control study in Argentina. Cancer Lett 211: 199-207.
9	Moore	2004	Never	Argentina	Caucasian	PB	histologically	PCR-RFLP	27	48	10	15	2	17	25	35	19	30	15	3	18	45	75	21	0.21875	0.553			Moore LE, Wiencke JK, Bates MN, Zheng S, Rey OA, et al. (2004) Investigation of genetic polymorphisms and smoking in a bladder cancer case-control study in Argentina. Cancer Lett 211: 199-207.
10	Hung	2004	Ever	Italy	Caucasian	HB	histologically	PCR-RFLP	184	161	107	66	11	77	173	280	88	99	53	9	62	152	251	71	0.220497	0.591			Hung RJ, Boffetta P, Brennan P, Malaveille C, Gelatti U, et al. (2004) Genetic polymorphisms of MPO, COMT, MnSOD, NQO1, interactions with environmental exposures and bladder cancer risk. Carcinogenesis 25: 973-978.
10	Hung	2004	Never	Italy	Caucasian	HB	histologically	PCR-RFLP	17	53	6	9	2	11	15	21	13	36	13	4	17	49	85	21	0.198113	0.097			Hung RJ, Boffetta P, Brennan P, Malaveille C, Gelatti U, et al. (2004) Genetic polymorphisms of MPO, COMT, MnSOD, NQO1, interactions with environmental exposures and bladder cancer risk. Carcinogenesis 25: 973-978.
11	Terry	2005	Ever	USA	Caucasian	HB	histologically	mass spectrometry	196	135	133	57	6	63	190	323	69	91	39	5	44	130	221	49	0.181481	0.748			Terry PD, Umbach DM, Taylor JA (2005) No association between SOD2 or NQO1 genotypes and risk of bladder cancer. Cancer Epidemiol Biomarkers Prev 14: 753-754.
11	Terry	2005	Never	USA	Caucasian	HB	histologically	mass spectrometry	39	79	23	13	3	16	36	59	19	59	19	1	20	78	137	21	0.132911	0.699			Terry PD, Umbach DM, Taylor JA (2005) No association between SOD2 or NQO1 genotypes and risk of bladder cancer. Cancer Epidemiol Biomarkers Prev 14: 753-754.
14	Wang	2008	Ever	China	Asian	HB	histologically	PCR-RFLP	33	30	33			114				30			81						1.61596	0.208431	Wang YH, Lee YH, Tseng PT, Shen CH, Chiou HY (2008) Human NAD(P)H:quinone oxidoreductase 1 (NQO1) and sulfotransferase 1A1 (SULT1A1) polymorphisms and urothelial cancer risk in Taiwan. J Cancer Res Clin Oncol 134: 203-209.
14	Wang	2008	Never	China	Asian	HB	histologically	PCR-RFLP	37	64	37			116				64			125						1.61596	0.208431	Wang YH, Lee YH, Tseng PT, Shen CH, Chiou HY (2008) Human NAD(P)H:quinone oxidoreductase 1 (NQO1) and sulfotransferase 1A1 (SULT1A1) polymorphisms and urothelial cancer risk in Taiwan. J Cancer Res Clin Oncol 134: 203-209.
17	Pandith	2011	Ever	India	Asian	HB	histologically	PCR-RFLP	34	54	34			46				54			21						1.17404	0.0696833	Pandith AA, Khan NP, Shah ZA, Shah AM, Wani SM, et al. (2011) Association of bladder cancer risk with an NAD(P)H:quinone oxidoreductase polymorphism in an ethnic Kashmiri population. Biochem Genet 49: 417-426.
17	Pandith	2011	Never	India	Asian	HB	histologically	PCR-RFLP	10	25	10			14				25			20						1.17404	0.0696833	Pandith AA, Khan NP, Shah ZA, Shah AM, Wani SM, et al. (2011) Association of bladder cancer risk with an NAD(P)H:quinone oxidoreductase polymorphism in an ethnic Kashmiri population. Biochem Genet 49: 417-426.
22	Huang	2014	Ever	China	Asian	HB	histopathological	PCR-RFLP	87	50	21	44	22	66	65	86	88	18	21	11	32	39	57	43	0.43	0.311	1.72875	0.237732	Huang ZM, Chen HA, Chiang YT, Shen CH, Tung MC, et al. (2014) Association of polymorphisms in iNOS and NQO1 with bladder cancer risk in cigarette smokers. J Chin Med Assoc 77: 83-88.
22	Huang	2014	Never	China	Asian	HB	histopathological	PCR-RFLP	72	100	15	39	18	57	54	69	75	33	46	21	67	79	112	88	0.44	0.506	1.72875	0.237732	Huang ZM, Chen HA, Chiang YT, Shen CH, Tung MC, et al. (2014) Association of polymorphisms in iNOS and NQO1 with bladder cancer risk in cigarette smokers. J Chin Med Assoc 77: 83-88.
									1032	1076
